# Supplementary material for: The Relationship between HERV, Interleukin, and Transcription Factor Expression in ZIKV Infected versus Uninfected Trophoblastic Cells
Source: Cells. 2024 Sep 5;13(17):1491. doi: 10.3390/cells13171491 (PMC11394337; doi:10.3390/cells13171491)
Supplement: Supplementary file 1 [file cells-13-01491-s001.zip]

Archive with 1 entries (1 files):
- supplementary Figures S1-S5 Tables S1-S5.pdf
